# Supplementary material for: Analysis of Immunization, Adverse Events, and Efficacy of a Fourth Dose of BNT162b2 Vaccine in Health Workers in Mexico, a Pilot Study
Source: Vaccines (Basel). 2022 Jul 17;10(7):1139. doi: 10.3390/vaccines10071139 (PMC9318868; doi:10.3390/vaccines10071139)
Supplement: Supplementary file 1 [file vaccines-10-01139-s001.zip]

Archive with 1 entries (1 files):
- vaccines-1733413-supplementary.pdf
